# Supplementary material for: Central amygdala micro-circuits mediate fear extinction
Source: Nat Commun. 2021 Jul 6;12:4156. doi: 10.1038/s41467-021-24068-x (PMC8260764; doi:10.1038/s41467-021-24068-x)
Supplement: Supplementary file 3 — Source Data [file 41467_2021_24068_MOESM3_ESM.xlsx]

## Sheet: Fig. 1
	habituation			Extinction 1			Extinction 2
behaviour	no CS	4 CS		no CS	4 CS		no CS	4 CS
average	19.8136	26.0586		18.4957	64.0333		25.2932	33.5667
sem	2.57679	3.3225		2.25186	4.05724		3.09974	3.56733
CEm	time (s)	-0.475	-0.425	-0.375	-0.325	-0.275	-0.225	-0.175	-0.125	-0.075	-0.025	0.025	0.075	0.125	0.175	0.225	0.275	0.325	0.375	0.425	0.475
habituation	z-score	-0.167003	0.218954	0.199069	0.103144	-0.283275	0.117836	-0.0290977	0.207376	-0.101208	-0.265797	0.799299	-0.442451	-0.345305	-0.461014	-0.239726	0.238222	-0.38863	-0.197409	0.124167	-0.1656
Extinction 1	z-score	0.211232	0.114175	-0.0724653	-0.157513	-0.00446259	0.089278	0.451322	-0.255495	-0.366833	-0.00923879	2.26805	6.30752	4.51018	3.74803	3.46989	2.51605	1.61247	0.543823	1.09959	0.775016
Extinction 2	z-score	0.0695281	-0.0391848	-0.143726	0.19483	-0.0474722	-0.191846	-0.161952	0.481276	-0.0346507	-0.126802	1.21221	1.22712	0.726266	1.78573	0.784205	0.310349	0.539958	-0.412425	-0.465332	-0.340127
CEloff	time (s)	-0.475	-0.425	-0.375	-0.325	-0.275	-0.225	-0.175	-0.125	-0.075	-0.025	0.025	0.075	0.125	0.175	0.225	0.275	0.325	0.375	0.425	0.475
habituation	z-score	-0.116874	-0.105022	-0.343148	0.0595838	0.0376055	0.37992	0.0691448	-0.0705669	0.326857	-0.2375	0.662738	0.00232153	0.511766	-0.0107467	0.364902	-0.0583508	-0.204566	0.0368588	0.0529938	0.0783988
Extinction 1	z-score	-0.229729	-0.211033	-0.11765	-0.0106401	-0.147261	0.352914	0.191879	0.00263925	0.0298952	0.138986	-1.35753	-1.89484	-1.81467	-1.04782	-0.707342	-0.608195	-0.658753	-0.463035	0.11534	-0.35952
Extinction 2	z-score	-0.0344806	0.143991	-0.167566	-0.200162	0.132357	-0.488009	-0.0260328	0.204369	0.504535	-0.0690019	-0.00274664	-0.552987	-0.613982	-0.714692	-0.0982271	-0.364584	-0.174079	-0.0443902	-0.111929	-0.411
CElon	time (s)	-0.475	-0.425	-0.375	-0.325	-0.275	-0.225	-0.175	-0.125	-0.075	-0.025	0.025	0.075	0.125	0.175	0.225	0.275	0.325	0.375	0.425	0.475
habituation	z-score	-0.034358	0.116945	-0.126323	0.00160533	-0.0672892	-0.0736752	-0.160861	0.229294	0.186389	-0.0717281	2.11176	1.44691	0.949879	0.687447	0.471439	0.164789	0.353315	0.306937	0.0381028	0.0457209
Extinction 1	z-score	0.567094	0.144574	0.117933	0.00589368	-0.144388	-0.142636	-0.108951	-0.12645	-0.0922782	-0.220792	4.72464	2.81008	1.84876	0.789563	0.509337	0.543405	0.371262	0.442127	0.309862	0.513501
Extinction 2	z-score	0.166272	0.127633	-0.0567933	-0.163171	-0.081222	0.100102	-0.00477955	-0.0838978	0.0318794	-0.0360224	3.14015	1.56458	0.617592	0.39143	0.404964	-0.0508348	0.332507	0.350649	-0.126079	0.205271

## Sheet: Fig. 2
	habituation			Extinction 1			Extinction 2
behaviour	4 CS1	4 CS2		4 CS1			4 CS1	4 CS2
average	23.7933	19.5067		46.44			24.53	48.07
sem	5.88516	3.27862		5.44604			4.28535	7.56097
CEm	time (s)	-0.475	-0.425	-0.375	-0.325	-0.275	-0.225	-0.175	-0.125	-0.075	-0.025	0.025	0.075	0.125	0.175	0.225	0.275	0.325	0.375	0.425	0.475
habituation CS1	z-score	0.103375	-0.317345	0.106268	0.278965	0.0309271	-0.0626689	-0.367765	-0.391898	-0.244145	0.507143	0.20822	1.98247	0.101405	-0.42448	0.414624	0.838921	-0.0998604	-0.232177	0.0883025	0.197878
habituation CS2	z-score	-0.598258	-0.322043	0.409683	0.102638	0.322951	-0.000255987	0.0939671	-0.172233	-0.387609	0.194017	0.0994763	1.31153	0.729295	0.414078	1.91376	0.0799609	0.23345	-0.66826	-0.139491	-0.583564
Extinction 1 CS1	z-score	-0.162652	-0.114602	0.705938	0.184137	-0.227262	0.0122821	-0.683108	-0.30018	0.840368	-0.254922	0.334923	3.30451	2.61392	1.9446	0.612645	-0.369838	0.246471	-0.236878	-0.0844394	-0.383515
Extinction 2 CS1	z-score	0.142825	-0.124786	-0.401106	0.0729424	0.174361	-0.623727	0.0307399	0.360492	0.472303	-0.104044	0.830085	1.78567	0.730133	0.673744	0.370208	0.349873	0.723586	0.226521	0.226114	0.374545
Extinction 2 CS2	z-score	-0.246953	0.0111045	0.320262	0.149661	-0.548188	0.00703363	0.534283	-0.273539	-0.0941816	0.140518	0.686712	1.47102	4.25372	3.20991	1.91457	0.830045	0.972579	-0.517486	-0.981808	-0.492899
CEloff	time (s)	-0.475	-0.425	-0.375	-0.325	-0.275	-0.225	-0.175	-0.125	-0.075	-0.025	0.025	0.075	0.125	0.175	0.225	0.275	0.325	0.375	0.425	0.475
habituation CS1	z-score	-0.23811	0.0492146	0.0380778	0.181002	0.49838	-0.518418	0.455564	-0.13894	-0.521487	0.194716	-0.678584	0.211102	1.00232	-0.250043	0.45155	0.228069	-0.442293	0.488741	0.652377	-0.0708935
habituation CS2	z-score	0.21286	0.304177	0.481922	-0.683684	0.0296275	-0.239049	0.372056	0.109561	-0.533292	-0.0541792	-0.248238	-0.604128	0.520656	-0.620264	-0.276867	0.744233	-0.21741	0.180522	1.15881	-0.0375354
Extinction 1 CS1	z-score	0.619107	0.304466	-0.264479	0.246809	0.151878	-0.205801	-0.193589	-0.128693	-0.288304	-0.241394	-0.441942	-1.82166	-1.57898	-0.581094	-0.0622985	-0.409727	-0.434692	-0.36428	0.337798	-0.356139
Extinction 2 CS1	z-score	-0.248345	0.321719	0.691705	-0.240591	0.468564	-0.332547	0.0710712	-0.340876	-0.281538	-0.109162	-0.0668113	-0.936271	0.105923	-0.701726	-0.0592401	0.566399	-0.231836	0.484462	-0.522911	0.507145
Extinction 2 CS2	z-score	-0.160426	-0.271411	-0.655067	-0.0589398	-0.360306	-0.200776	0.278844	0.546913	0.63774	0.24343	-0.680279	-1.36032	-1.9302	-0.816653	-0.633752	0.429154	-0.868793	-0.646515	-0.484662	0.301975
CElon	time (s)	-0.475	-0.425	-0.375	-0.325	-0.275	-0.225	-0.175	-0.125	-0.075	-0.025	0.025	0.075	0.125	0.175	0.225	0.275	0.325	0.375	0.425	0.475
habituation CS1	z-score	-0.0330699	-0.224336	0.040961	-0.487542	0.323698	-0.0596566	0.1184	0.157726	0.251646	-0.0878268	0.240885	0.459642	1.26513	-0.364976	-0.0485581	-0.0235101	0.0969908	-0.0414589	0.988714	-0.236706
habituation CS2	z-score	-0.0508665	0.146474	0.262555	-0.00980929	0.189608	-0.280403	0.643717	-0.0552531	-0.310264	-0.0573621	-0.285519	0.835138	0.60143	0.491821	-0.249845	0.257942	-0.684372	-0.566648	0.172393	0.0832021
Extinction 1 CS1	z-score	0.531599	-0.141431	-0.30531	-0.443703	0.161249	-0.330579	0.474679	0.167811	-0.0868683	-0.0274466	0.348116	2.0397	2.6172	1.39932	1.07522	1.36758	0.157839	0.272942	0.902823	0.486136
Extinction 2 CS1	z-score	-0.329536	0.0730696	-0.378313	0.197831	0.443442	0.231708	0.0530683	0.186553	0.0921365	-0.569959	0.135003	0.65713	0.721862	0.314646	0.572211	0.00196376	-0.163069	0.0168013	0.119595	0.194329
Extinction 2 CS2	z-score	0.368402	0.0687801	0.0483356	0.357158	0.396652	0.00744237	0.226528	-0.74739	-0.176806	-0.549103	1.45553	2.34931	1.90891	1.96174	0.907814	0.650342	0.0258239	0.18317	0.120866	0.01541

## Sheet: Fig. 3
	Extinction memory test			Fear renewal
behaviour	no CS	4 CS		no CS	4 CS
average	21.3625	32.5		34.7708	73.0417
sem	16.1826	6.44286		1.23105	7.34221
CEm	time (s)	-0.475	-0.425	-0.375	-0.325	-0.275	-0.225	-0.175	-0.125	-0.075	-0.025	0.025	0.075	0.125	0.175	0.225	0.275	0.325	0.375	0.425	0.475
Extinction memory test	z-score	-0.770723	0.621129	0.736473	-0.0753788	-0.644038	-0.302941	0.434826	-0.778796	0.348758	0.43069	-0.869677	-0.520459	-1.05512	-2.61413	-0.331118	-0.390461	-1.59242	-1.08121	-0.68472	-1.05488
Fear renewal	z-score	-0.626226	0.715987	0.482495	-0.286546	-0.331272	-0.3501	0.139865	-0.0961284	0.0340134	0.317911	0.342123	3.07625	3.09121	1.2317	1.17857	-0.285478	0.0114277	0.0988285	-0.216233	1.0144
CEloff	time (s)	-0.475	-0.425	-0.375	-0.325	-0.275	-0.225	-0.175	-0.125	-0.075	-0.025	0.025	0.075	0.125	0.175	0.225	0.275	0.325	0.375	0.425	0.475
Extinction memory test	z-score	0.577167	-0.501609	0.0193324	0.398806	-0.373467	0.115935	-0.11905	0.192701	-0.48885	0.179034	-0.192047	-0.933484	0.39691	-0.20613	0.739532	0.272345	-0.0429767	0.119228	0.883345	-0.203952
Fear renewal	z-score	0.474529	-0.160108	-0.27135	-0.456892	0.0810583	0.372073	0.367644	-0.0853224	-0.12624	-0.195392	-0.913914	-1.7809	-0.731371	-0.54554	-0.71728	0.932133	0.788093	0.777635	0.497662	0.00659839
CElon	time (s)	-0.475	-0.425	-0.375	-0.325	-0.275	-0.225	-0.175	-0.125	-0.075	-0.025	0.025	0.075	0.125	0.175	0.225	0.275	0.325	0.375	0.425	0.475
Extinction memory test	z-score	0.00611527	-0.274379	-0.027674	0.230927	0.451441	0.0167601	-0.181431	-0.292632	-0.526636	0.597509	0.325231	2.60312	1.88045	0.827045	0.768192	0.713013	0.149444	0.126743	0.588387	0.475228
Fear renewal	z-score	0.0171338	-0.340806	-0.265434	0.31595	-0.204008	-0.140479	0.373058	-0.148447	0.222691	0.17034	1.15101	4.23348	2.85558	1.83603	0.55161	1.55516	0.62354	0.520761	1.03183	0.454947

## Sheet: Fig. 4
	habituation			Extinction 1			Extinction 2
behaviour	no CS	4 CS		no CS	4 CS		no CS	4 CS
average	19.9405	41.2262		36.3798	80.3333		49.881	78.869
sem	5.14642	6.31309		10.0589	3.82362		9.48017	4.20082
CEm	time (s)	-0.475	-0.425	-0.375	-0.325	-0.275	-0.225	-0.175	-0.125	-0.075	-0.025	0.025	0.075	0.125	0.175	0.225	0.275	0.325	0.375	0.425	0.475
habituation	z-score	1.22698	0.174291	0.514124	-0.63604	-0.345205	0.0575475	-0.417816	0.269114	-0.621251	-0.22174	0.930604	0.271956	-0.456489	0.243636	-0.539538	-1.19937	-0.334336	0.0963044	-0.206004	0.0310201
Extinction 1	z-score	0.186915	0.220676	-0.126924	-0.0324018	0.00807938	-0.496757	0.433763	0.0437343	-0.0239011	-0.213183	3.29357	2.92319	1.74587	0.16503	-0.464095	-0.97758	-0.933969	-0.407223	0.110838	0.150159
Extinction 2	z-score	-0.164401	-0.0224073	0.637934	-0.712941	-0.158021	-0.636211	0.54025	-0.292357	0.603606	0.204548	2.14806	2.27466	0.511484	-0.425262	-0.0244054	0.420194	0.148506	-1.05586	-0.393009	-0.268612
CEloff	time (s)	-0.475	-0.425	-0.375	-0.325	-0.275	-0.225	-0.175	-0.125	-0.075	-0.025	0.025	0.075	0.125	0.175	0.225	0.275	0.325	0.375	0.425	0.475
habituation	z-score	0.200212	0.0588474	-0.423608	-0.00332062	-0.0738637	0.253269	0.0180328	-0.0839874	-0.136071	0.190489	-0.056207	0.0456114	-1.47024	-0.793206	-0.692127	-0.180407	-0.118901	-0.397836	-0.338724	-0.0107488
Extinction 1	z-score	0.131072	-0.653852	-0.527887	-0.31553	-0.175939	-0.203948	0.192248	0.813525	0.355629	0.384681	-1.03331	-2.91656	-3.42799	-2.89472	-2.38627	-1.66582	-1.6528	-1.1514	-0.40541	-0.333031
Extinction 2	z-score	-0.287785	-0.174882	-0.193204	0.216993	-0.115919	0.213926	-0.0684776	-0.273737	0.562401	0.120684	-0.657541	-3.32042	-4.19669	-2.86446	-1.99649	-1.59947	-1.08913	-0.874475	-1.28192	-0.714072
CElon	time (s)	-0.475	-0.425	-0.375	-0.325	-0.275	-0.225	-0.175	-0.125	-0.075	-0.025	0.025	0.075	0.125	0.175	0.225	0.275	0.325	0.375	0.425	0.475
habituation	z-score	0.0575888	0.212229	0.10541	-0.210664	-0.348873	0.259962	0.0456436	-0.124503	0.098188	-0.0949823	3.87313	1.63318	0.70986	0.61564	0.773147	0.643806	0.230672	0.228243	0.12562	0.192873
Extinction 1	z-score	0.451427	0.0962206	0.21417	-0.17798	0.190576	-0.467289	0.134848	-0.203585	-0.0752724	-0.163116	5.67068	3.26879	1.83506	1.9846	1.10568	0.883435	0.730255	0.720409	0.615845	0.26771
Extinction 2	z-score	-0.168967	-0.000709043	-0.254052	0.127802	0.336019	0.142139	-0.113088	-0.171017	-0.0115359	0.113409	4.208	1.34193	0.99407	0.710768	0.237108	0.288884	0.227763	0.607579	0.244734	-0.039382

## Sheet: Fig. 5
		SPK10a
fig 5a left	Time (sec)	-0.5	-0.45	-0.4	-0.35	-0.3	-0.25	-0.2	-0.15	-0.1	-0.05	0	0.05	0.1	0.15	0.2	0.25	0.3	0.35	0.4	0.45
	Frequency (Hz)	3.30579	5.45455	2.31405	4.46281	4.13223	3.63636	4.95868	4.79339	3.63636	4.29752	0.495868	0.165289	0	0.165289	0	0.165289	1.65289	5.12397	5.28926	3.96694
fig 5a right		SPK04a	SPK12a	SPK09a	SPK12c	SPK03a	SPK04a	SPK10a
	Waveform similarity	0.9935	0.9964	0.9709	0.9956	0.9847	0.9923	0.9868
		SPK04a	SPK12a	SPK09a	SPK12c	SPK03a	SPK04a	SPK10a
	Latency	5	8	3	1	2	2	2
	Zscore	-2.6	-2.08	-3.46	-3.3	-4.85	-11.64	-11.76
fig 5b	Time (sec)	-0.3	-0.25	-0.2	-0.15	-0.1	-0.05	0	0.05	0.1	0.15	0.2	0.25	0.3	0.35	0.4	0.45	0.5	0.55	0.6	0.65
z-score	average	0.7	1.89	-0.22	-0.816667	-0.983333	-3.23	-3.25333	0.05	0.1	0.15	0.2	0.25	0.3	0.35	0.4	0.45	0.5	0.55	0.6	0.65
fig 5e	PKCδ -Cre+ , ChR2
	Fear memory test		Extinction learning					Extinction memory test
behaviour	4 CS 1		CS1 1-4	CS1 5-8	CS1 9-12	CS1 13-16		4 CS1
average	65.5136		57.1053	39.9401	37.9083	33.697		37.714
sem	5.56286		4.5335	5.2091	7.28661	6.96268		5.03681
	PKCδ -Cre+, eNpHR
	Fear memory test		Extinction learning					Extinction memory test
behaviour	4 CS 2		CS2 1-4	CS2 5-8	CS2 9-12	CS2 13-16		4 CS2
average	59.9236		60.1386	42.3905	44.9364	40.4621		60.0682
sem	6.32012		8.35305	7.33571	7.35306	8.20603		5.17083
fig 5f	PKCδ -Cre-
	Fear memory test		Extinction learning					Extinction memory test
behaviour	4 CS 1		CS1 1-4	CS1 5-8	CS1 9-12	CS1 13-16		4 CS1
average	64.15		66.9167	43.9333	32.2	26.6167		34.1
sem	14.2078		13.7903	12.6125	4.81349	11.9813		12.1298
	PKCδ -Cre-
	Fear memory test		Extinction learning					Extinction memory test
behaviour	4 CS 2		CS2 1-4	CS2 5-8	CS2 9-12	CS2 13-16		4 CS2
average	63.1333		70.3667	44.6333	26.75	31.8333		33.2167
sem	4.88575		6.98401	8.60093	7.46094	7.54806		3.82831

## Sheet: Fig. S1
CEm	mean	sem
J3	1.95336	0.201193
DB	0.254559	0.0485957
CEloff	mean	sem
J3	2.61725	0.516236
DB	0.274358	0.0209684
CElon	mean	sem
J3	2.19058	0.174411
DB	0.380213	0.0216151
channels wo units	mean	sem
J3	0.159743	0.01553
DB	0.721967	0.0368107

## Sheet: Fig. S3
B6	Extinction 1				Extinction 2
mean	61.879	44.2645	44.1272		53.2398	42.4963	34.1111
sem	4.64678	4.6211	4.41853		4.66076	4.09691	3.41616
S1	Extinction 1				Extinction 2
mean	80.3333	73.4298	82.2488		82.0357	77.0357	78.869
sem	3.82362	6.10203	3.17074		4.35973	2.9625	3.17552

## Sheet: Fig. S4
B6	CEm	mean	sem	data in Hz
	habituation	10.084	2.67092
	Extinction 1	6.16049	1.94034
	Extinction 2	10.2444	3.65323
	CEloff	mean	sem
	habituation	5.61055	0.929342
	Extinction 1	8.55107	2.11154
	Extinction 2	8.30527	2.1124
	CElon	mean	sem
	habituation	4.58788	0.863597
	Extinction 1	5.11414	0.799607
	Extinction 2	3.5798	0.559117
S1	CEm	mean	sem
	habituation	3.65741	0.766642
	Extinction 1	3.51235	0.933802
	Extinction 2	5.27469	2.31727
	CEloff
	habituation	8.37963	5.87433
	Extinction 1	12.8912	8.15585
	Extinction 2	10.206	6.10309
	CElon
	habituation	1.93457	0.621982
	Extinction 1	2.37778	0.527178
	Extinction 2	1.76111	0.421206

## Sheet: Fig. S5
		time (s)	-10	-9.8	-9.6	-9.4	-9.2	-9	-8.8	-8.6	-8.4	-8.2	-8	-7.8	-7.6	-7.4	-7.2	-7	-6.8	-6.6	-6.4	-6.2	-6	-5.8	-5.6	-5.4	-5.2	-5	-4.8	-4.6	-4.4	-4.2	-4	-3.8	-3.6	-3.4	-3.2	-3	-2.8	-2.6	-2.4	-2.2	-2	-1.8	-1.6	-1.4	-1.2	-1	-0.8
	CEm	frequency (Hz)	7.91667	8.83333	7.75	7.16667	7.16667	8.33333	7.91667	6.25	8.41667	7.16667	8.41667	6	7.08333	7.33333	6.83333	7.25	6.41667	8.33333	8.08333	7.83333	7.08333	5.91667	7.33333	7.83333	8.66667	7.75	7.25	6.41667	5.66667	7	6.66667	7.25	6.83333	8	6.58333	7.91667	6.33333	5.58333	7.33333	7.5	6.83333	6.58333	7.25	6.66667	7.25	7.25	6.83333
	CEloff	frequency (Hz)	7.87879	7.99242	8.52273	8.06818	7.80303	8.37121	7.61364	8.2197	8.18182	7.53788	8.48485	7.53788	7.91667	7.42424	6.81818	7.31061	8.40909	8.40909	7.84091	7.99242	7.61364	7.23485	7.31061	8.10606	7.91667	7.12121	7.00758	7.46212	7.23485	7.34848	8.18182	7.31061	6.9697	7.15909	8.63636	7.23485	8.37121	7.15909	7.95455	8.18182	8.48485	7.46212	8.37121	6.85606	7.27273	6.66667	7.23485
	CElon	frequency (Hz)	5.31818	4.65909	5.47727	5.34091	6.13636	5.56818	4.86364	4.65909	5.77273	5.61364	5.13636	5.43182	5.06818	5.27273	5.02273	5.09091	4.70455	5.09091	5.45455	4.65909	4.90909	5.22727	5.65909	4.90909	5.06818	5.77273	5	5.43182	5.20455	5.47727	5.29545	5.59091	5.15909	5.11364	4.93182	5.27273	6.02273	5.95455	4.61364	5.68182	5.86364	5.31818	5.34091	5.09091	4.84091	4.95455	5.20455
[truncated: 203 more columns]

## Sheet: Fig. S6
	Spontaneous fear recovery
behaviour	no CS	4 CS
average	32.9	5.34814
sem	63.5	5.30713
CEm	time (s)	-0.475	-0.425	-0.375	-0.325	-0.275	-0.225	-0.175	-0.125	-0.075	-0.025	0.025	0.075	0.125	0.175	0.225	0.275	0.325	0.375	0.425	0.475
Spontaneous fear recovery	z-score	-1.03712	-1.03712	1.92607	0.444478	-1.03712	0.444478	0.444478	-1.03712	0.444478	0.444478	1.92607	3.40767	6.37086	4.88926	3.40767	-1.03712	0.444478	-1.03712	-1.03712	-1.03712
Celoff	time (s)	-0.475	-0.425	-0.375	-0.325	-0.275	-0.225	-0.175	-0.125	-0.075	-0.025	0.025	0.075	0.125	0.175	0.225	0.275	0.325	0.375	0.425	0.475
Spontaneous fear recovery	z-score	0.0215086	-0.186323	0.0860599	-0.407499	-0.0647223	0.507252	0.0629355	0.331762	0.214529	-0.565503	-1.85727	-2.21495	-1.18279	-1.87844	-1.24094	-0.997748	-0.601482	0.0553821	-0.201051	-0.585281
Celon	time (s)	-0.475	-0.425	-0.375	-0.325	-0.275	-0.225	-0.175	-0.125	-0.075	-0.025	0.025	0.075	0.125	0.175	0.225	0.275	0.325	0.375	0.425	0.475
Spontaneous fear recovery	z-score	0.0296915	0.156525	0.029679	0.578885	0.292945	-0.192063	0.162625	-0.348459	-0.279518	-0.43031	3.28328	1.67179	1.61711	0.487647	-0.206057	0.524854	-0.292953	-0.380562	0.323089	0.278634

[truncated: 4 more sheets: Fig. S7, Fig. S8, Fig. S9, Fig. S10]
